# Supplementary material for: Dissecting disease tolerance in Plasmodium vivax malaria using the systemic degree of inflammatory perturbation
Source: PLoS Negl Trop Dis. 2021 Nov 2;15(11):e0009886. doi: 10.1371/journal.pntd.0009886 (PMC8589215; doi:10.1371/journal.pntd.0009886)
Supplement: S1 File — (XLSX) [file pntd.0009886.s001.xlsx]

## Sheet: Planilha1
Numero do paciente	Group	High Perturbed	Age (yrs)	Sexo	Tempo de moradia em RO codigo: 1 = menor ou igual a 2 anos; 2 = entre 3 e 10 anos; 3= maior do que 10 anos	Já teve malária	Número de Episódios de malária	Asymp/Oligo/Poly	n of symp	Parasitemia Cont	Haptoglobina ng/mL	IFNg	TNFa	IL10	IL6	IL4	IL-1B	IL-8	IL-12p70	CXCL10	CCL5	CXCL9	CCL2	Fibrinogen	RCP	ssMDP (v2)
346	Mal sint	yes	28	F	2	SIM	11	2	1	90324	1.77375	0.147465	1.5602	0.366552	0.492735	0.323653	1.0343	4.0869	0.0321467	0.484477	0.440058	3.78438	0.676054	3.44446	14.0511	25.3668
36	Mal sint	no	63	M	3	NÃO	0	2	2	3024	0.148417	0.0344879	2.43672	0.598463	1.5856	0.177548	0.331392	5.19801	1.34183	0.382761	0.388833	5.78693	0.641247	3.08581	7.9651	24.4726
353	Mal sint	yes	42	M	3	SIM	5	2	2	6352	1.77375	0.229226	0.587716	0.407964	1.56665	0.453002	0.111327	3.28281	0.175021	0.4375	0.47713	3.59243	0.66794	0.826814	1.76745	6.87523
19	Mal sint	no	50	F	1	SIM	13	2	2	8273	1.38569	0.691542	0.212028	1.08929	0.707517	0.596173	0.635599	0.918947	1.11085	0.711601	0.675117	0.537189	0.770826	0.214226	0.929927	0
306	Mal sint	no	42	M	2	SIM	14	2	2	784632	1.77375	0.0642188	0.766859	0.366883	1.51611	0.316504	0.551456	3.02842	1.21086	0.395425	0.465607	4.27205	0.647912	0.0914671	0.438023	7.30047
123	Mal sint	yes	32	M	2	SIM	14	2	2	9452711	0.684836	4.42664	7.5167	2.48214	7.47947	0.303499	1.30615	0.743509	4.68746	1.22426	0.045741	30.3156	0.0965267	0.617403	2.26996	59.178
303	Mal sint	no	28	M	2	SIM	17	2	2	7455	1.77375	4.42664	5.87882	1.07305	5.57802	3.41497	1.35146	43.467	5.60424	1.10131	1.44492	27.4259	0.0209035	3.33133	10.6731	109.8
62	Mal sint	no	28	M	2	SIM	1	2	3	3354	0.0231646	5.71696	5.05988	4.11364	6.80985	0.319895	0.0686194	0.548124	1.74991	0.601864	0.544916	0.080829	0.299443	1.89433	0.790341	21.7003
355	Mal sint	yes	72	M	2	SIM	1	2	3	84642	1.77375	0.706407	0.51913	0.648158	0.909665	0.888858	0.544984	1.41018	1.07513	0.728758	0.693491	1.00411	0.782625	3.06174	7.46259	10.5243
357	Mal sint	no	33	M	2	SIM	3	2	3	93643	1.77375	0.229226	1.53461	0.515637	0.360076	0.386875	0.583819	3.28281	1.2061	0.515523	0.47713	3.36934	0.690986	3.05091	7.60218	17.3052
302	Mal sint	no	61	F	3	SIM	4	2	3	5754	1.77375	0.0874089	3.03173	1.41071	2.19836	0.044401	0.00517799	2.20386	1.8776	0.309641	0.474938	7.19806	0.58073	1.96895	7.37884	22.0108
347	Mal sint	yes	64	F	3	SIM	4	2	3	10234	1.77375	0.230117	1.94408	0.565333	1.57928	0.0131248	0.866019	7.80035	1.60376	0.310458	0.268857	6.30573	0.610624	1.03743	7.35092	21.457
345	Mal sint	no	39	F	2	SIM	6	2	3	83520	1.77375	0.0642188	2.34075	0.540485	0.631712	0.20659	1.04725	4.90561	1.38945	0.452614	0.402313	4.82197	0.663485	3.2519	13.5207	28.8409
300	Mal sint	yes	26	F	2	SIM	7	2	3	7846	1.77375	0.720678	2.37914	0.534091	4.41567	0.38587	0.415534	8.99333	2.75866	0.00776144	0.168876	10.6999	0.475692	0.453725	0.650754	29.2467
109	Mal sint	no	27	M	2	SIM	8	2	3	25364780	0.111061	0.688568	0.0584773	0.935065	0.663298	0.366292	0.771521	0.79614	0.860817	0.707925	0.670614	0.365986	0.723268	0.345409	1.71161	0
301	Mal sint	yes	32	M	3	SIM	11	2	3	7453	1.77375	0.0993013	2.92937	0.204545	3.96715	0.0426138	0.305502	4.46702	4.68746	0.191993	0.397182	8.60918	0.56929	1.88109	3.44249	28.1027
121	Mal sint	yes	53	F	2	SIM	11	2	3	946352	0.450949	0.946633	5.20064	2.49838	5.07265	3.05857	0.00776699	9.97579	4.06834	0.112337	0.108226	14.3159	0.289998	0.0806355	4.25209	48.4424
23	Mal sint	no	22	F	2	SIM	12	2	3	72532	0.923236	0.698974	0.51913	0.935065	0.726469	0.240373	0.732686	0.725965	0.765567	0.714869	0.669516	0.827715	0.753162	0.497051	0.985762	0
307	Mal sint	yes	39	M	1	SIM	12	2	3	725473	1.77375	2.46291	8.27166	0.25	8.40809	2.10651	2.78188	16.6249	1.1037	0.74469	0.300666	24.8371	0.171307	0.825611	0.103015	65.4931
98	Mal sint	no	49	M	2	SIM	14	2	3	5342	1.77375	0.528021	0.122457	0.683442	0.37271	0.661759	0.613592	1.80035	2.33004	0.596814	0.563511	0.993258	0.731582	0.497051	0.242602	2.33004
122	Mal sint	no	48	F	3	SIM	15	2	3	947322	0.245211	1.15326	4.11299	1.58117	4.55464	0.0723102	1.07314	0.971579	2.28241	0.135621	0.452171	13.7297	0.440224	1.59345	0.48325	24.6797
111	Mal sint	yes	29	M	2	SIM	15	2	3	230	0.684836	5.71696	4.56084	0.697853	24.4536	4.29249	0.033657	61.7623	8.85463	2.67647	2.21896	46.3619	0.517185	0.719702	0.0750977	160.898
308	Mal sint	yes	45	M	2	SIM	17	2	3	72547	1.77375	3.35781	7.63186	0.420455	11.6172	2.73426	3.49385	33.9407	1.61567	1.19812	0.993517	30.077	0.0115059	3.13395	4.55918	100.546
26	Mal sint	no	24	F	3	SIM	18	2	3	657564	0.313228	0.566077	2.56468	3.11526	1.16867	0.154292	0.302721	0.31744	1.20325	0.625331	0.38242	0.241982	0.119546	0.507883	1.0416	5.67994
328	Mal sint	no	27	F	2	NÃO	0	2	4	6321	1.77375	0.516129	0.133461	0.631593	0.277953	0.700307	0.519094	0.46117	0.0631028	0.599673	0.607216	1.16446	0.733422	3.29161	11.6502	14.9418
329	Mal sint	yes	33	M	1	NÃO	0	2	4	732	1.77375	0.568158	0.274216	0.639875	0.271636	0.729573	0.493204	0.0505263	0.551256	0.64951	0.630807	0.645665	0.750458	1.30341	7.85343	7.85343
330	Mal sint	yes	47	F	2	NÃO	0	2	4	120	1.77375	0.357069	0.850032	0.581898	0.385344	0.530746	0.609709	2.0255	1.35373	0.54902	0.535095	2.38882	0.709067	2.81021	5.92714	13.1517
331	Mal sint	yes	29	M	2	NÃO	0	2	4	4352	1.77375	0.706407	0.51913	0.706136	0.562224	0.888858	0.674434	1.41018	1.2061	0.706291	0.693491	0.718768	0.776518	0.525936	1.99079	0
63	Mal sint	no	34	F	2	SIM	3	2	4	87975	0.127302	0.100788	1.70096	2.34416	1.01074	0.192003	0.358823	0.448209	1.07483	0.630844	0.419479	0.177136	0.182575	2.54062	3.1354	8.02017
359	Mal sint	no	27	F	2	SIM	3	2	4	1500	1.77375	0.242604	1.31068	0.565333	0.0694883	0.412566	0.460841	3.15123	1.30611	0.53799	0.483196	2.90243	0.69996	2.80539	4.4196	13.2786
278	Mal sint	yes	32	M	2	SIM	4	2	4	2421	1.77375	0.513156	0.301599	0.805195	0.467467	0.969677	0.480259	0.782807	0.515538	0.586601	0.596009	0.977695	0.65575	1.26008	0.438023	0
43	Mal sint	no	48	F	1	SIM	5	2	4	63446	0.272906	0.691542	0.371977	1.07305	0.650663	0.329733	0.538511	0.848772	1.0275	0.707925	0.672751	0.620196	0.77999	0.525936	1.15327	0
354	Mal sint	no	13	M	2	SIM	5	2	4	83624	1.77375	0.706407	0.51913	0.639875	0.909665	0.888858	0.635599	1.41018	1.2061	0.728758	0.693491	1.00411	0.782495	1.83416	1.18118	0
13	Mal sint	no	29	F	2	SIM	6	2	4	57800	1.77375	0.685595	0.280614	0.0146104	2.59634	0.408435	0.37218	0.479345	1.06986	0.631057	0.631752	0.252303	0.386066	0.0914671	0.438023	2.59634
279	Mal sint	yes	41	M	2	SIM	6	2	4	513	1.77375	0.037461	0.0840691	0.74026	1.5856	0.524517	0.45178	2.69509	0.0750089	0.383578	0.473586	3.7325	0.611648	0.586111	0.399497	6.42759
356	Mal sint	yes	12	M	2	SIM	6	2	4	859205	1.77375	0.706407	0.51913	0.341704	0.814908	0.888858	0.655016	1.41018	1.2061	0.722631	0.693491	0.926286	0.775893	2.92935	7.93719	10.8665
370	Mal sint	no	38	F	2	SIM	14	2	4	3556	1.77375	0.0264605	1.02278	2.31169	0.050537	0.230494	0.0271845	5.50211	2.66341	0.465278	0.371155	3.59243	0.623691	0.767842	0.90201	14.0696
110	Mal sint	no	53	F	1	SIM	16	2	4	500	0.527762	2.43913	5.16225	0.673006	4.59255	1.87149	0.419417	29.5255	5.49708	0.491422	0.732741	19.0992	0.275681	0.826814	0.382189	66.3157
369	Mal sint	no	42	M	2	SIM	16	2	4	623	1.77375	0.698974	0.51913	1.19481	0.309539	0.883273	0.370227	0.743509	0.872723	0.647876	0.670107	0.0231104	0.765697	1.35395	0.790341	0
10	Mal sint	no	48	F	2	SIM	21	2	4	55000	1.77375	1.75383	0.434165	29.1136	5.55907	0.575678	0.377523	0.491799	2.12148	0.585914	0.796008	0.573829	0.689986	1.59345	3.72166	40.5158
490	Mal sint	yes	48	M	1	SIM	22	2	4	7453	1.77375	0.703434	0.429559	0.581898	0.707517	0.880369	0.460841	1.38094	0.825098	0.714869	0.692143	0.755083	0.776857	2.44795	9.33305	11.781
372	Mal sint	no	27	M	2	SIM	1	2	5	6352	1.77375	0.0285417	0.862828	0.371753	0.486418	0.282994	0.0724919	60.8354	5.25896	0.452206	1.48783	3.62874	0.652506	1.10362	0.130932	69.7231
325	Mal sint	yes	47	M	2	SIM	1	2	5	7833	1.77375	4.39096	3.23007	0.714418	18.326	3.20318	1.52621	48.7214	1.21086	1.91585	1.61773	35.6229	0.229523	0.377903	0.985762	113.494
376	Mal sint	no	48	M	3	SIM	4	2	5	72354	1.77375	7.36554	6.21152	6.08604	5.43904	4.08182	1.52621	17.853	5.88999	1.89992	0.939278	37.8381	0.371618	3.55398	1.15327	94.319
352	Mal sint	yes	75	M	2	SIM	5	2	5	734	1.77375	0.224766	0.389379	0.59018	0.473784	0.463502	0.142395	3.32667	1.78236	0.506944	0.475107	2.54965	0.69298	0.617403	5.64796	11.5243
311	Mal sint	yes	20	M	2	SIM	5	2	5	342	1.77375	5.71993	7.76622	2.66071	26.494	4.51857	1.33204	56.2214	3.48494	2.80923	2.0325	50.6472	0.621797	3.64906	11.5664	177.57
9	Mal sint	no	66	F	2	SIM	6	2	5	47350	0.827393	1.75383	0.958797	22.8068	10.4864	0.608471	0.374852	0.485572	0.942661	0.636517	0.828181	0.630812	0.694558	1.83416	4.47543	37.7687
18	Mal sint	no	27	F	3	SIM	6	2	5	25000	1.04385	3.02483	0.958797	0.748377	4.41567	0.715047	0.364166	0.460663	1.20003	0.625469	0.406919	0.19833	0.702924	4.15453	8.21636	19.8114
315	Mal sint	yes	33	M	2	SIM	6	2	5	72532	1.77375	5.71993	6.10275	15.9643	12.072	4.4024	0.639482	17.5723	1.23467	1.87663	0.729357	37.4542	0.534303	3.40956	10.1147	112.812
27	Mal sint	no	42	F	3	SIM	7	2	5	56453	0.267817	0.110896	0.17364	3.9513	0.50537	0.401877	0.0178606	0.42981	1.63558	0.606772	0.625418	0.239289	0.40991	0.394753	0.103015	3.9513
319	Mal sint	yes	22	M	2	SIM	9	2	5	8263	1.77375	0.701947	0.51913	1.19481	0.78964	0.885507	0.735922	0.79614	0.956066	0.719771	0.672244	0.88997	0.777846	0.525936	1.15327	0
81	Mal sint	no	39	M	3	SIM	11	2	5	6753	0.527762	0.690055	0.371977	0.0876623	0.549589	0.616669	0.609709	1.41018	1.22276	0.70098	0.691499	0.532001	0.74994	0.286436	0.521776	0
371	Mal sint	no	33	M	1	SIM	12	2	5	72547	1.77375	10.6716	3.22367	8.93506	41.2508	7.92209	2.35469	57.3442	11.212	5.12418	2.67354	76.3639	1.59918	4.73101	7.9651	239.772
295	Mal sint	yes	48	M	2	SIM	12	2	5	833	1.77375	2.72752	2.98695	2.51461	11.813	1.93627	0.678317	16.5723	0.0440529	1.03758	0.331124	24.2716	0.0519806	0.387532	0.427415	60.886
317	Mal sint	yes	38	M	2	SIM	12	2	5	513	1.77375	0.703434	0.51913	1.19481	0.694883	0.886624	0.752104	1.32246	1.0275	0.714052	0.690171	0.817339	0.779581	1.30461	7.01591	7.01591
327	Mal sint	no	27	M	2	SIM	13	2	5	732	1.77375	0.229226	1.8737	0.739266	0.511687	0.363195	0.484142	3.28281	0.515538	0.505719	0.47713	3.76882	0.690357	0.586111	0.399497	7.05162
83	Mal sint	no	27	M	1	SIM	13	2	5	5334	0.06695	0.200981	0.339987	0.715909	1.57928	0.530588	0.201942	0.958246	1.34183	0.428922	0.552067	2.94912	0.673648	0.497051	0.231993	2.94912
316	Mal sint	yes	37	M	2	SIM	14	2	5	2421	1.77375	2.94009	6.46743	0.704545	4.37145	2.33907	2.9178	13.5547	1.68711	0.614788	0.255275	21.7243	0.194114	2.57793	9.30514	66.198
294	Mal sint	no	32	M	1	SIM	15	2	5	74563	1.77375	1.55314	1.63698	8.82143	6.81617	0.11658	0.60712	13.853	2.28241	0.391748	0.0963832	14.9748	0.248398	0.46576	0.678671	46.7478
385	Mal sint	yes	33	F	3	SIM	21	2	5	543	1.77375	1.12205	2.55829	0.292009	2.59634	0.172298	0.131392	2.39684	0.942969	0.000408497	0.342399	10.7518	0.500737	0.0409195	3.41457	21.7178
8	Mal sint	no	53	F	2	SIM	28	2	5	35000	1.23851	0.669243	3.53717	2.01136	1.20657	0.559282	0.292035	0.292532	1.58801	0.608814	0.779922	0.544654	0.6877	0.46576	4.25209	9.80063
73	Mal sint	yes	32	F	2	NÃO	0	3	6	5463	1.58331	0.541698	3.65234	2.44156	2.85534	0.236274	0.431945	1.39501	3.09899	0.543951	0.462834	0.0876391	0.201953	0.507883	0.0672808	12.0482
350	Mal sint	yes	35	M	2	NÃO	0	3	6	7353	1.77375	7.37892	11.5986	0.639875	18.1744	6.03278	1.78511	78.1074	4.68746	2.72712	2.97252	52.712	0.613452	2.68504	9.05388	196.13
314	Mal sint	yes	27	F	2	NÃO	0	3	6	8273	1.77375	5.76156	8.04133	9.5763	11.3329	4.56906	3.08608	38.4319	1.34183	1.84028	1.43776	38.5644	0.430128	4.32543	12.3481	136.037
104	Mal sint	no	62	F	3	SIM	1	3	6	2133	0.353634	4.06541	5.83404	2.83117	6.77827	0.503534	2.43236	20.6074	4.21122	1.07966	0.630149	27.1146	0.145357	2.92935	4.28001	81.0838
423	Mal sint	yes	17	F	3	SIM	1	3	6	6453	1.77375	3.35781	1.35547	0.706136	5.7549	2.29595	1.13786	38.5606	1.93714	0.819036	1.14929	20.1731	0.154456	4.9994	10.0589	85.2007
418	Mal sint	yes	29	M	2	SIM	1	3	6	75645	1.77375	2.77657	4.49047	29.7322	1.5856	2.07813	0.639482	32.8442	6.43767	0.389706	0.885744	17.2627	0.180026	3.0473	7.93719	106.606
422	Mal sint	yes	48	M	2	SIM	4	3	6	735	1.77375	5.76304	4.49047	0.0641399	12.0278	4.3222	1.40324	62.2156	3.59209	1.88562	2.23986	36.261	0.283459	3.67192	6.79257	141.377
296	Mal sint	no	22	F	2	SIM	6	3	6	830	1.77375	1.55314	1.64978	0.650974	5.67909	0.960458	1.35793	15.3091	0.00833433	0.318219	0.14548	14.0513	0.371077	0.497051	0.929927	35.0396
489	Mal sint	yes	28	M	1	SIM	7	3	6	834634	1.77375	0.698974	0.410365	3.77472	0.669615	0.875677	0.719741	1.33708	0.706036	0.711193	0.690121	0.692828	0.706998	2.81021	10.366	16.9509
382	Mal sint	yes	27	M	2	SIM	8	3	6	5624	1.77375	1.12205	4.63122	0.325139	5.67277	0.172298	0.125566	9.62491	1.21086	0.199346	0.098689	14.9592	0.439109	2.93056	4.25209	42.0708
486	Mal sint	yes	32	F	1	SIM	9	3	6	98473	1.77375	5.71696	4.55445	0.673006	24.4409	4.29204	2.08285	61.7623	3.56828	2.67565	2.21896	46.3464	0.5173	0.0986882	1.76745	157.659
124	Mal sint	yes	68	F	2	SIM	14	3	6	8634283	0.779708	0.690798	0.51913	0.748377	0.562224	0.127238	0.771521	0.217193	0.801286	0.702002	0.651365	0.664294	0.741037	0.235889	3.66583	3.66583
326	Mal sint	no	28	F	1	SIM	19	3	6	123	1.77375	4.11892	5.26462	0.755831	25.0663	3.14085	1.06019	46.046	2.69913	2.27696	1.49439	41.8588	0.338836	5.34842	0.678671	135.82
7	Mal sint	no	34	F	3	SIM	25	3	6	20300	1.90727	0.23755	0.299808	0.310065	1.95199	0.575678	0.297378	0.304986	1.11665	0.629048	0.796008	0.569263	0.689986	2.37213	9.02596	11.3981
416	Mal sint	yes	35	F	2	SIM	26	3	6	743	1.77375	2.77509	5.0087	2.0768	3.4681	2.11321	1.71392	32.8296	1.34183	0.511029	0.88507	19.2237	0.215275	0.813576	1.46036	67.4952
282	Mal sint	no	29	M	2	SIM	0	3	7	832	1.77375	0.126059	1.61779	0.886364	2.21731	2.43059	0.878964	1.18632	0.777474	0.297794	0.504539	6.20197	0.500039	0.104706	0.214685	10.8499
72	Mal sint	no	41	M	2	NÃO	0	3	7	7433	0.851297	0.192062	0.651695	0.680195	0.379027	0.443687	0.0499188	0.504535	1.68104	0.60482	0.666459	0.323957	0.465258	0.280419	0.725572	0
313	Mal sint	yes	24	F	3	NÃO	0	3	7	6523	1.77375	5.71696	8.32284	13.6916	14.024	4.55521	2.12816	35.3267	1.22276	2.00204	1.32762	40.8472	0.544732	3.08581	7.01591	136.716
312	Mal sint	yes	28	F	2	NÃO	0	3	7	5456	1.77375	4.4534	6.65937	5.01461	5.62224	3.48958	0.0569579	55.0898	2.62769	1.11152	1.84006	28.1885	0.0814089	3.10988	9.02596	123.281
368	Mal sint	no	17	M	2	SIM	1	3	7	6324	1.77375	0.698974	0.51913	1.19481	0.309539	0.883273	0.409061	0.620702	0.932254	0.687908	0.665966	0.48531	0.778203	0.101095	1.99079	0
358	Mal sint	no	15	F	2	SIM	1	3	7	43234	1.77375	0.0597592	1.22751	0.499072	0.315856	0.280983	0.544984	4.94947	0.401238	0.471814	0.400291	3.67543	0.672231	2.81021	7.12758	18.5627
420	Mal sint	yes	39	M	2	SIM	1	3	7	123	1.77375	5.76899	2.62226	0.0392923	18.1491	4.1962	0.42589	62.274	5.7233	2.28309	2.24255	39.794	0.40148	3.288	13.4648	159.806
309	Mal sint	yes	15	M	2	SIM	1	3	7	323	1.77375	3.50647	7.75342	2.00731	5.3127	2.85445	1.37087	31.4495	1.34183	0.831291	0.927628	25.5167	0.0824426	2.32639	7.26717	87.9941
383	Mal sint	yes	9	F	2	SIM	1	3	7	423	1.77375	2.74238	4.56724	0.681288	4.47252	1.18691	0.412945	4.29158	4.11597	0.566993	0.0811362	19.5765	0.283487	1.83416	4.83836	44.6046
378	Mal sint	yes	8	F	2	SIM	1	3	7	4352	1.77375	5.71547	7.22879	3.62563	5.93809	3.04859	0.490615	15.8004	1.32992	1.47876	0.669069	33.3142	0.154145	3.43242	11.5106	89.6142
310	Mal sint	no	17	M	2	SIM	3	3	7	4354	1.77375	7.13364	8.7707	4.26786	11.9457	5.65099	1.78511	100.239	3.0206	2.25694	3.68886	44.4476	0.526279	3.76941	11.0081	206.199
318	Mal sint	yes	9	M	2	SIM	3	3	7	6324	1.77375	0.700461	0.51913	1.19481	0.751737	0.88439	0.719741	1.26982	0.741755	0.716912	0.688034	0.853655	0.778765	1.01938	1.71161	0
367	Mal sint	no	19	F	3	SIM	5	3	7	725473	1.77375	0.700461	0.51913	1.19481	0.638029	0.88439	0.7411	0.901404	0.860817	0.709559	0.675612	0.760271	0.781062	0.767842	0.90201	0
77	Mal sint	no	42	M	1	SIM	5	3	7	546	0.741179	0.0612457	0.287012	2.35227	1.57928	0.2994	0.111327	3.76526	2.61579	0.390523	0.4404	3.94521	0.602848	0.618606	0.315745	12.6785
344	Mal sint	no	12	F	2	SIM	5	3	7	23450	1.77375	0.053813	2.65425	0.62331	1.22552	0.176878	1.33851	5.00795	0.984641	0.411356	0.397595	5.60017	0.65054	1.59345	6.23423	19.4966
377	Mal sint	no	15	F	3	SIM	6	3	7	42432	1.77375	4.37758	6.18592	6.48377	4.01137	2.21083	1.9534	12.0811	1.21086	0.98652	0.380692	26.2171	0.00701889	3.09785	3.69375	68.3592
40	Mal sint	yes	32	F	1	SIM	6	3	7	342	0.148417	0.0820574	0.116059	1.60552	0.37271	1.47632	0.273334	0.248943	1.73052	0.602696	1.21726	3.39362	1.35402	0.815983	3.10748	6.5011
375	Mal sint	no	17	M	3	SIM	7	3	7	846543	1.77375	5.76007	9.54485	9.23539	4.66835	3.07651	1.06019	1.95825	9.06894	1.40891	0.207784	34.3051	0.221797	2.66097	2.26996	80.5902
38	Mal sint	yes	26	F	1	SIM	7	3	7	42534	0.06337	7.36554	5.0087	3.18019	5.12318	0.414994	0.324093	0.367257	1.26172	0.622821	0.63824	0.251735	0.403486	3.13154	2.63289	26.4421
384	Mal sint	yes	17	F	2	SIM	7	3	7	523	1.77375	1.12205	1.95048	0.432812	3.4681	0.172298	0.0116505	5.87053	1.34183	0.056781	0.225276	10.9749	0.48534	0.994103	1.79537	20.3135
285	Mal sint	yes	29	M	2	SIM	9	3	7	245	1.77375	0.126059	1.22751	0.188312	0.442198	0.592074	0.031068	6.16877	1.22276	0.412582	0.336544	4.42769	0.663058	0.0324949	0.438023	10.5965
79	Mal sint	no	29	F	3	SIM	12	3	7	5342	2.48707	0.109707	0.0246961	0.436688	2.52053	0.135436	0.415534	3.74772	1.07989	0.28268	0.420168	5.10212	0.591781	0.766639	0.521776	13.8574
78	Mal sint	yes	37	M	1	SIM	13	3	7	637	0.106088	0.358555	0.0694818	0.724026	1.1434	0.382201	0.197411	1.30912	1.22276	0.500408	0.559431	2.37326	0.689327	0.525936	0.0471803	2.37326
75	Mal sint	no	17	F	2	NÃO	0	3	8	6342910	0.169431	0.249443	0.958797	0.350649	2.85534	0.0657516	0.031068	2.36175	1.44898	0.222631	0.449877	6.62219	0.582216	0.3767	0.751256	11.8393
6	Mal sint	no	28	M	1	SIM	1	3	8	1000	1.55852	1.75383	2.34715	0.448052	10.3601	0.592074	0.324093	0.367257	1.29958	0.621196	0.812094	0.610302	0.692272	4.01011	0.0750977	16.7173
11	Mal sint	yes	29	M	3	SIM	1	3	8	857	1.53377	1.12799	1.53461	1.62987	2.79217	1.84032	0.340122	0.40462	1.18387	0.626163	1.5744	4.10558	1.81742	0.586111	0.438023	6.89774
421	Mal sint	yes	17	M	2	SIM	1	3	8	732	1.77375	4.12472	1.86731	0.436854	18.3891	2.90796	1.13139	46.103	2.42529	1.84677	1.49702	33.6406	0.212552	3.55398	12.3481	123.493
488	Mal sint	yes	15	M	2	SIM	1	3	8	36433	1.77375	5.72142	3.26846	0.65644	22.9248	4.20559	2.41942	61.8062	7.78307	2.57884	2.22098	44.0741	0.483365	1.7138	4.75461	161.757
5	Mal sint	no	39	M	1	SIM	6	3	8	2561	1.01966	3.90932	1.5602	0.691558	3.46178	0.0637795	0.297378	0.304986	1.45698	0.614439	0.168521	0.664266	0.0841728	1.84499	0.800949	7.3711
76	Mal sint	yes	19	F	2	NÃO	0	3	9	6534527	0.111061	4.37907	2.40473	0.704545	5.69172	0.203481	0.678317	34.4846	11.343	1.09559	1.13626	24.5362	0.160103	0.497051	0.120324	82.8393
299	Mal sint	yes	8	M	2	SIM	1	3	9	3241	1.77375	0.701947	0.51913	0.667208	0.688566	0.885507	0.473786	1.41018	1.09894	0.713235	0.692948	0.806963	0.777922	0.766639	0.176159	0
297	Mal sint	yes	15	F	2	SIM	3	3	9	1283	1.77375	2.15222	5.89162	1.43506	11.9457	1.70684	0.594175	33.8705	2.18717	0.888072	0.844295	24.7282	0.126146	1.98941	8.46762	89.243
419	Mal sint	yes	8	M	2	SIM	4	3	9	7833	1.77375	5.72291	3.71631	0.739266	5.10423	4.23798	1.26731	61.8208	5.83046	1.42688	2.22166	29.8072	0.123665	3.14478	10.7848	132.391
417	Mal sint	yes	12	M	2	SIM	4	3	9	734	1.77375	4.09663	3.07652	23.2966	5.36955	2.97129	1.75922	45.8267	8.05691	0.997141	1.48428	23.8306	0.309427	0.706463	0.957845	116.525
67	Mal sint	yes	63	F	1	SIM	6	3	9	342	0.601451	0.0814628	0.850032	2.52273	1.57928	0.569939	0.450939	0.662925	0.691693	0.647291	0.790349	0.56349	0.598403	0.800337	1.73953	2.52273
39	Mal sint	yes	22	F	2	SIM	7	3	9	6575	1.60811	2.80184	1.5602	5.48539	2.46368	0.292021	0.324093	0.367257	1.47272	0.613763	0.517595	0.0235793	0.279051	2.58996	1.99079	13.3409
24	Mal sint	no	19	F	2	SIM	10	3	9	735	2.20886	0.0642188	1.47703	0.884111	1.52243	0.266909	0.620065	4.90561	0.551256	0.395016	0.402313	4.8531	0.62585	3.98724	13.7998	29.7546
351	Mal sint	no	17	F	2	SIM	10	3	9	7235	1.77375	5.76304	11.9889	0.706136	25.8054	4.84585	1.08608	62.2156	3.96119	2.77655	2.23986	53.6562	0.57361	1.59827	9.22138	182.474
289	Mal sint	no	53	F	1	SIM	14	3	9	4354	1.77375	0.0671919	0.255022	0.704545	0.473784	0.575678	0.878964	5.50211	0.682224	0.463644	0.382563	2.99062	0.664223	1.90276	10.7289	19.2216
74	Mal sint	no	15	F	1	NÃO	0	3	10	94537	1.58346	10.2257	4.47767	3.86201	18.048	0.0690309	0.14075	0.716255	4.5337	0.482363	0.298875	0.410131	0.105182	3.08581	0.943886	44.2329
286	Mal sint	no	10	F	1	NÃO	0	3	10	3556	1.77375	0.78014	4.18337	0.910714	4.04296	0.575678	1.33204	0.765263	0.0440529	0	0.43906	12.0644	0.544774	2.20725	1.73953	22.4979
68	Mal sint	yes	42	M	2	NÃO	0	3	10	2345	0.958395	0.244983	1.16353	55.4854	0.941251	0.56584	0.450939	0.662925	0.686109	0.64753	0.786339	0.55448	0.614338	0.634252	0.421273	55.4854
283	Mal sint	no	12	M	2	SIM	1	3	10	8453	1.77375	0.289579	1.76494	0.642857	2.95641	0.378922	0.510032	3.58982	0.65603	0.205065	0.403581	7.49896	0.595634	2.08689	0.48325	16.1321
298	Mal sint	yes	17	M	3	SIM	1	3	10	8263	1.77375	0.698974	0.51913	1	0.707517	0.883273	0.719741	1.25228	1.11085	0.713644	0.687262	0.812151	0.757682	0.789505	0.130932	0
280	Mal sint	yes	15	M	2	SIM	1	3	10	6324	1.77375	0.215252	4.91913	1.58117	2.60897	0.091166	0.033657	0.554737	0.155971	0.247958	0.514969	9.51189	0.560917	3.08581	0.594919	20.1258
105	Mal sint	no	35	F	2	SIM	4	3	10	4321	1.83223	4.11	5.91081	6.39448	7.33418	0.262508	1.75922	17.6249	3.53256	1.12786	0.535021	27.7891	0.0632598	2.32639	4.61502	79.6374
487	Mal sint	yes	75	F	2	SIM	8	3	10	937356	1.77375	5.91319	3.03173	12.4051	24.0935	4.33315	2.93074	63.6922	7.17585	2.70711	2.30793	45.5111	0.734624	1.58984	3.69375	177.795
65	Mal sint	no	56	F	2	SIM	15	3	10	4352	0.177808	5.73034	4.54165	0.704545	12.072	2.17973	0.404137	0.553833	0.853615	0.64034	1.90805	4.75727	2.54149	2.20725	4.75461	38.7843
305	Mal sint	no	62	M	3	SIM	4	3	11	7363535	1.77375	4.06838	2.58388	0.680195	13.5818	2.91567	0.645955	32.66	5.86617	1.52042	1.03689	30.077	0.114778	4.91395	9.02596	105.693
304	Mal sint	yes	75	F	2	SIM	4	3	11	75635	1.77375	5.76007	5.77646	1.16234	13.8534	4.40977	2.17346	40.5723	6.71151	2.00286	1.50974	38.7927	0.304803	4.58539	10.701	135.339
293	Mal sint	yes	17	M	2	SIM	1	3	12	7262	1.77375	1.25583	1.04837	0.180195	5.6475	0.412534	1.13139	10.3442	0.620312	0.234477	0.058139	12.5001	0.452581	4.49392	13.4648	46.4506
284	Mal sint	no	17	M	2	SIM	3	3	12	623	1.77375	0.586889	2.57108	2.31169	4.04927	0.518291	0.42589	2.71263	0.601262	0.0526961	0.396941	10.0877	0.50795	1.97015	3.66583	25.3983
66	Mal sint	yes	62	F	2	SIM	5	3	12	1234	0.333632	6.01278	3.1405	3.31006	11.813	0.455985	0.404086	0.553715	0.864782	0.63986	0.678523	0.343711	0.475225	4.49031	12.8506	41.6173
332	Mal sint	no	24	F	2	NÃO	0	3	13	812	1.77375	4.06838	0.85643	0.126358	14.4473	2.79503	0.768932	45.5489	0.592928	1.57639	1.47147	29.387	0.114067	3.13395	11.5664	110.947
334	Mal sint	no	56	M	2	NÃO	0	3	13	1234	1.77375	0.48283	2.00166	0.689571	2.29311	0.180787	0.590291	10.2857	0.340517	0.194853	0.154273	7.82061	0.5676	2.82585	12.1248	37.3518
333	Mal sint	no	28	M	1	NÃO	0	3	13	900	1.77375	0.394232	0.197441	0.043533	0.259002	0.604245	0.415534	1.66	0.309561	0.600899	0.551946	1.20078	0.720169	0.381514	3.97292	3.97292
2	Mal sint	no	17	M	2	SIM	5	3	14	3250	0.614152	2.4525	4.81676	7.58766	5.24953	0.132977	0.278677	0.261397	1.4706	0.613854	0.361606	0.282061	0.157839	0.846071	0.15885	20.1065
1	Mal sint	no	15	M	2	SIM	1	3	15	4000	1.26297	5.35127	5.37978	3.52922	6.753	1.55749	0.345465	0.417074	1.11197	0.629249	1.29692	3.55588	1.53865	0.116741	0.382189	24.5692
59	Cont End		25	M	3	SIM	14		0	0	0.490028	0.294039	0.51913	0.144481	0.549589	0.301033	0.442071	0.269825	0.601262	0.295187	0.289583	0.284684	0.295066	1.10844	0.68928	0
60	Cont End		23	M	3	NÃO	0		0	0	1.01361	0.157277	0.51913	0.220779	0.391661	0.109746	0.297735	0.379298	0.601262	0.151178	0.0970611	0.0963726	0.151101	1.42135	0.856784	0
84	Cont End		66	M	3	SIM	23		0	0	0.177808	0.706407	0.51913	0.383117	0.480101	0.729405	0.378641	2.25649	0.65603	0.710784	0.747759	0.739345	0.710597	1.28415	0.15885	2.25649
85	Cont End		45	F	3	SIM	33		0	0	0.470948	0.838115	0.51913	0.266234	0.442198	0.833008	0.343689	0.11193	0.620312	0.83861	0.82511	0.828605	0.838322	0.464557	2.04662	2.04662
93	Cont End		67	M	3	SIM	14		0	0	0.37351	0.466478	0.51913	0.50487	0.435881	0.351299	0.337864	0.554737	0.575068	0.452185	0.340339	0.334948	0.452016	0.238296	0.438023	0
94	Cont End		32	M	3	SIM	20		0	0	0.947289	0.294039	0.51913	0.144481	0.499052	0.301033	0.396117	0.238947	0.683415	0.295187	0.289583	0.290737	0.295066	0.0409195	2.6608	2.6608
106	Cont End		22	F	3	SIM	12		0	0	1.36109	0.308904	0.51913	0.225649	0.435881	0.328958	0.337864	0.848772	0.620312	0.311758	0.317687	0.322177	0.311632	0.491034	0.0750977	0
107	Cont End		16	M	3	SIM	11		0	0	0.33603	0.25747	0.51913	0.220779	0.423247	0.27981	0.326214	1.02842	0.529825	0.261016	0.295129	0.294293	0.260966	0.108316	1.01368	0
108	Cont End		24	M	3	SIM	5		0	0	1.83223	0.312472	0.359181	0.464286	0.619078	0.373359	0.505502	0.603158	0.800095	0.321072	0.389281	0.384847	0.321004	0.412805	0.717197	0
113	Cont End		33	F	3	SIM	7		0	0	0.190341	0.127546	0.224824	0.631494	0.625395	0.228428	0.511327	4.29158	0.865579	0.140502	0.216452	0.217815	0.140429	1.08076	0.410106	4.29158
114	Cont End		42	F	3	SIM	10		0	0	1.16529	0.706407	0.20563	0.667208	0.593809	0.778274	0.482848	0.326667	0.804858	0.717075	0.79695	0.790819	0.716886	1.05789	0.48325	0
136	Cont End		37	F	3	SIM	8		0	0	0.0231646	0.706407	0.320793	1.19481	0.612761	0.869031	0.499676	0.11193	0.814383	0.728758	0.696509	0.698418	0.728566	0.586111	0.678671	0
137	Cont End		53	F	3	SIM	18		0	0	0.690028	0.528021	0.333589	0.220779	0.473784	0.533929	0.372816	0.326667	0.709608	0.529902	0.550967	0.547126	0.52977	0.829221	2.29788	2.29788
151	Cont End		64	M	3	SIM	23		0	0	1.65778	0.0710569	0.139859	0.266234	0.429564	0.112538	0.430421	0.813684	0.736992	0.0762731	0.0998124	0.101908	0.0762192	0.840053	0.929927	0
152	Cont End		43	M	3	SIM	20		0	0	0.971378	0.126059	0.715675	0.144481	2.57738	0.143256	0.471197	0.480351	0.772711	0.128241	0.130747	0.13173	0.128171	0.0878565	0.661362	2.57738
156	Cont End		23	F	3	SIM	14		0	0	0.838727	0.706407	0.51913	0.220779	0.492735	0.70148	0.416828	0.761053	0.691749	0.70719	0.719651	0.722538	0.707004	1.04465	0.354271	0
159	Cont End		45	M	3	SIM	11		0	0	1.11662	0.706407	0.51913	0.464286	0.581175	0.743368	0.346926	0.129474	0.791761	0.712582	0.761814	0.763828	0.712394	0.46576	0.57761	0
160	Cont End		33	M	3	SIM	14		0	0	0.583256	0.706407	0.51913	0.599026	0.410613	0.560458	0.446602	0.322456	0.565544	0.689036	0.577701	0.575404	0.688856	0.451318	2.54913	2.54913
161	Cont End		15	M	3	SIM	23		0	0	1.48431	0.706407	0.51913	0.383117	0.473784	0.729405	0.462136	0.357544	0.701274	0.710784	0.747759	0.749741	0.710597	0.505476	0.214685	0
162	Cont End		14	M	3	SIM	11		0	0	0.637666	0.706407	0.51913	0.707792	0.404296	0.785256	0.49644	0.361754	0.583403	0.717974	0.803977	0.805422	0.717785	0.802744	0.438023	0
163	Cont End		29	M	3	SIM	15		0	0	0.684836	0.706407	0.51913	0.626623	0.442198	0.771293	0.317799	0.129474	0.727468	0.716176	0.789923	0.789655	0.715988	0.452521	0.745114	0
164	Cont End		27	M	3	SIM	13		0	0	0.25243	0.706407	0.51913	0.545455	0.549589	0.75733	0.442071	0.0242105	0.719133	0.714379	0.775868	0.774605	0.714191	1.70779	1.79537	0
165	Cont End		22	M	3	SIM	9		0	0	0.707249	0.706407	0.51913	0.464286	0.397979	0.743368	0.363107	1.06351	0.538159	0.712582	0.761814	0.757496	0.712394	1.92562	2.60497	2.60497
166	Cont End		25	M	3	SIM	6		0	0	0.661229	0.706407	0.51913	1.03247	0.50537	0.841106	0.431715	0.094386	0.727468	0.725163	0.860195	0.852815	0.724972	1.30341	2.35371	2.35371
170	Cont End		35	F	3	SIM	5		0	0	1.11662	0.394232	0.51913	0.991883	0.499052	0.54091	0.382524	0.0459649	0.683415	0.414011	0.557766	0.557502	0.413915	0.389939	1.2091	0
171	Cont End		37	F	3	SIM	7		0	0	0.474105	0.200981	0.51913	0.704545	0.499052	0.0675789	0.501618	1.23895	0.727468	0.184385	0.0815345	0.0849654	0.184359	0.702852	0.622836	0
172	Cont End		33	F	3	SIM	15		0	0	0.222673	0.126059	0.51913	1.41071	0.379027	0.361072	0.439482	1.80035	0.494106	0.15628	0.349946	0.346132	0.156201	0.507883	0.493858	0
179	Cont End		38	F	3	SIM	12		0	0	0.38182	2.77211	0.51913	2.31169	0.385344	3.0014	0.515981	0.54943	0.472278	2.806	3.00775	3.00819	2.80511	1.45385	0.717197	19.7122
180	Cont End		42	F	3	SIM	25		0	0	0.619488	0.140925	0.51913	0.0584416	0.448515	0.122312	0.354168	0.412368	0.137715	0.138521	0.109686	0.106779	0.138448	1.70418	0.996371	0
182	Cont End		43	F	3	SIM	12		0	0	0.148417	0.170656	0.51913	0.185065	0.429564	0.192125	0.405948	0.456228	0.308767	0.173461	0.17994	0.174722	0.173378	0.345409	0.15885	0
184	Cont End		49	F	3	SIM	11		0	0	0.995502	0.527427	0.51913	0.220779	0.581175	0.457414	0.399476	0.450746	0.150415	0.51905	0.44708	0.445508	0.51886	0.492237	0.745114	0
187	Cont End		45	F	3	SIM	34		0	0	1.55852	0.706407	0.51913	0.347403	0.909665	0.603742	0.386531	0.439781	0.028178	0.694608	0.62127	0.625896	0.694426	0.927909	0.773032	0
199	Cont End		54	F	3	SIM	22		0	0	0.169431	0.200981	0.709277	0.918831	0.777006	0.34683	0.580706	0.604254	0.511569	0.220332	0.36236	0.366801	0.220295	0.497051	0.521776	0
200	Cont End		34	F	3	SIM	27		0	0	1.3151	0.0517318	0.167242	0.991883	0.846494	0.122033	0.438311	0.48364	0.247252	0.0292075	0.135764	0.137875	0.0291679	0.706463	0.549693	0
201	Cont End		46	F	3	SIM	34		0	0	1.72281	0.0368664	0.148049	0.461039	0.385344	0.113935	0.451256	0.494605	0.27027	0.0466068	0.101204	0.101101	0.0465619	0.394753	0.68928	0
205	Cont End		54	M	3	SIM	3		0	0	0.177808	0.305039	0.263212	0.602273	0.518004	0.390114	0.457728	0.500088	0.532206	0.31674	0.406123	0.412294	0.316674	0.525936	0.968453	0
206	Cont End		32	M	3	SIM	3		0	0	0.567267	0.334176	0.276008	0.626623	1.51611	0.206088	0.548343	0.576842	0.402032	0.318001	0.194195	0.193856	0.317873	0.636659	0.661362	0
207	Cont End		21	M	3	SIM	8		0	0	0.707249	0.378772	0.0630838	0.602273	0.473784	0.252164	0.373586	0.428816	0.399651	0.362862	0.240575	0.240053	0.36272	0.0324949	0.354271	0
208	Cont End		34	M	3	SIM	7		0	0	0.98639	0.037461	0.167242	0.659091	0.246368	0.148562	0.438311	0.48364	0.4568	0.052067	0.162885	0.167701	0.0520817	0.404381	0.15885	0
209	Cont End		23	M	3	SIM	3		0	0	0.900082	0.305039	0.282406	0.496753	0.37271	0.371963	0.367113	0.423333	0.271461	0.314404	0.387869	0.3906	0.314338	0.46576	0.521776	0
210	Cont End		45	F	3	SIM	14		0	0	1.05297	0.49829	0.139859	0.521104	0.499052	0.557665	0.405948	0.456228	0.296861	0.507004	0.574838	0.574704	0.50688	0.750993	0.0750977	0
212	Cont End		41	M	3	SIM	14		0	0	0.393261	0.275308	0.250416	0.853896	0.423247	0.405473	0.360641	0.417851	0.0269873	0.292764	0.421484	0.416349	0.292705	1.92803	1.23702	0
213	Cont End		40	M	3	SIM	16		0	0	1.77375	0.394232	0.51913	0.772727	0.619078	0.503211	0.470673	0.511053	0.39846	0.409158	0.519953	0.516012	0.409064	0.393549	0.800949	0
214	Cont End		35	M	3	SIM	18		0	0	0.313228	0.230712	0.51913	0.821429	0.625395	0.358001	0.464201	0.50557	0.332579	0.247723	0.373697	0.366297	0.247678	0.699242	0.661362	0
215	Cont End		32	M	3	SIM	5		0	0	1.25295	0.037461	0.51913	0.659091	0.682249	0.148562	0.464201	0.50557	0.13573	0.052067	0.162885	0.164095	0.0520817	0.503069	0.717197	0
221	Cont End		43	F	3	SIM	15		0	0	1.45962	0.0671919	0.51913	0.772727	0.379027	0.196035	0.487256	0.300351	0.122856	0.0841313	0.210626	0.214832	0.0841361	1.59345	0.130932	0
223	Cont End		44	M	3	SIM	16		0	0	0.0889653	0.111194	0.51913	0.480519	0.311434	0.0217816	0.548343	0.576842	0.506931	0.0996269	0.00856147	0.0137894	0.0995658	0.763028	0.214685	0
226	Cont End		47	F	3	SIM	18		0	0	1.28945	0.364501	0.51913	0.683442	0.596968	0.459927	0.483618	0.522018	0.519334	0.377633	0.476397	0.479373	0.377548	0.452521	0.465941	0
227	Cont End		51	M	3	SIM	14		0	0	1.77375	4.42218	3.36443	0.537338	3.85976	4.06116	0.658129	0.585614	0.713305	4.38282	4.07563	4.07292	4.38145	0.504272	0.354271	32.6203
228	Cont End		15	F	3	NÃO	0		0	0	1.26233	0.349636	0.274216	0.577922	0.684144	0.427813	0.658006	0.550526	0.702887	0.360523	0.444087	0.447811	0.360443	0.813576	0.521776	0
229	Cont End		44	M	3	SIM	13		0	0	0.432372	0.542887	0.51913	0.650974	0.723942	0.621893	0.771521	0.489123	0.864365	0.554202	0.63949	0.642589	0.554063	1.11445	0.382189	0
233	Cont End		62	F	3	SIM	11		0	0	1.77375	0.290174	0.51913	0.642857	0.221099	0.383133	0.771521	0.948772	0.843529	0.302865	0.399083	0.403985	0.302803	0.617403	0.633445	0
234	Cont End		73	F	3	SIM	11		0	0	1.77375	0.542292	0.51913	0.626623	0.947568	0.401564	0.74899	0.746798	0.775813	0.524837	0.391019	0.387551	0.524645	0.588518	0.745114	0
236	Cont End		9	F	3	SIM	11		0	0	1.77375	0.33477	0.51913	0.537338	0.562224	0.40687	0.441948	0.261974	0.0586121	0.34485	0.423007	0.430303	0.344775	1.32026	1.02429	0
237	Cont End		14	F	3	SIM	12		0	0	1.77375	0.0874089	0.51913	0.788961	0.751737	0.0536163	1.36751	1.04596	1.38144	0.0691585	0.0671962	0.0655273	0.0691067	1.4394	0.326354	0
239	Cont End		34	M	3	SIM	14		0	0	1.77375	0.219712	0.51913	0.144481	0.941251	0.23122	0.662013	0.448377	2.71989	0.221317	0.219302	0.22028	0.221218	0.588518	0.103015	2.71989
240	Cont End		66	M	3	SIM	17		0	0	1.77375	0.292552	0.51913	0.220779	1.16867	0.236805	0.0564337	0.160175	0.273025	0.285621	0.22498	0.221746	0.285503	0.826814	0.15885	0
241	Cont End		49	F	3	SIM	13		0	0	1.77375	0.0725435	0.51913	0.383117	0.947568	0.00223401	0.483618	0.522018	0.514125	0.0633715	0.0111458	0.0118862	0.0633214	0.635456	0.717197	0
242	Cont End		53	F	3	SIM	25		0	0	1.77375	0.220306	0.51913	0.266234	1.81933	0.161128	1.60052	1.24333	0.69088	0.213297	0.175688	0.173991	0.213262	1.19028	0.745114	0
243	Cont End		26	F	3	SIM	23		0	0	1.77375	0.229226	0.51913	0.50487	0.953885	0.30215	0.532563	0.338728	0.176682	0.239236	0.317578	0.313004	0.239193	2.32639	2.71664	5.04303
244	Cont End		22	M	3	SIM	12		0	0	1.77375	0.0993013	0.51913	0.144481	0.473784	0.118123	0.299553	0.14136	0.0182819	0.101648	0.105446	0.101296	0.101586	1.36719	0.996371	0
245	Cont End		12	M	3	SIM	11		0	0	1.77375	0.236064	0.51913	0.225649	0.379027	0.260542	0.429003	0.251009	0.118391	0.239365	0.248812	0.244802	0.239262	0.677579	1.05221	0
246	Cont End		14	M	3	SIM	11		0	0	1.77375	0.706407	0.51913	0.220779	0.909665	0.70148	0.464201	0.50557	0.460547	0.70719	0.719651	0.725325	0.707004	0.725719	0.438023	0
247	Cont End		36	F	3	SIM	15		0	0	1.77375	0.706407	0.51913	0.464286	0.909665	0.743368	0.399476	0.450746	0.509412	0.712582	0.761814	0.761032	0.712394	0.634252	0.745114	0
248	Cont End		33	F	3	SIM	24		0	0	1.77375	0.706407	0.51913	0.631494	0.909665	0.554873	0.386531	0.439781	0.376459	0.688317	0.572079	0.577964	0.688137	0.0517511	0.745114	0
249	Cont End		24	M	3	SIM	28		0	0	1.77375	0.706407	0.51913	0.667208	0.909665	0.778274	0.587178	0.609737	0.588042	0.717075	0.79695	0.795697	0.716886	0.435672	0.605528	0
250	Cont End		29	M	3	SIM	21		0	0	1.77375	0.706407	0.352783	1.19481	0.909665	0.869031	0.59365	0.615219	0.586802	0.728758	0.111532	0.11103	0.728566	2.00265	1.73953	2.00265
251	Cont End		27	F	3	NÃO	0		0	0	1.77375	0.759328	0.352783	0.220779	0.37271	0.67523	0.651903	0.664561	0.622521	0.749523	0.66637	0.668315	0.749263	0.418823	0.465941	0
252	Cont End		55	M	2	SIM	26		0	0	1.77375	0.236064	4.49047	0.383117	0.928617	0.155822	4.18952	3.43632	2.44506	0.225885	0.143487	0.145874	0.225785	1.24684	0.0471803	14.5614
253	Cont End		57	M	2	SIM	24		0	0	1.77375	0.259848	0.51913	0.266234	0.562224	0.289863	0.429003	0.251009	0.00900306	0.263903	0.278325	0.272405	0.263791	0.628234	0.120324	0
254	Cont End		59	M	2	SIM	21		0	0	1.77375	0.120708	0.51913	0.144481	0.941251	0.0885228	1.60052	1.24333	0.852357	0.117007	0.102587	0.105483	0.117002	1.96414	0.148241	0
255	Cont End		72	F	2	SIM	37		0	0	1.77375	0.583024	0.51913	0.225649	0.726469	0.508796	1.9824	1.5668	1.03442	0.57468	0.525685	0.527314	0.574535	0.617403	0.214685	0
256	Cont End		68	F	1	SIM	33		0	0	1.77375	0.0642188	0.51913	0.220779	0.309539	0.0982966	0.69721	0.702939	0.0164444	0.0689542	0.112388	0.107347	0.0689638	0.72933	0.521776	0
257	Cont End		45	F	1	SIM	25		0	0	1.77375	0.435261	0.51913	0.464286	0.126342	0.328958	0.341223	0.401404	0.333694	0.422059	0.317829	0.318216	0.421899	0.50668	0.912619	0
258	Cont End		38	M	1	SIM	28		0	0	1.77375	0.384718	0.51913	0.599026	0.208465	0.464395	0.271968	0.342741	0.457273	0.395373	0.453997	0.452159	0.395221	0.321338	0.968453	0
259	Cont End		19	M	1	SIM	9		0	0	1.77375	5.98751	4.49047	0.383117	2.60897	5.55794	0.564524	0.590548	0.58457	5.94193	5.58234	5.59009	5.94008	2.5683	3.16332	47.431
261	Cont End		18	F	3	SIM	4		0	0	1.77375	0.369853	0.51913	0.707792	0.568541	0.225635	4.00182	3.27732	2.09398	0.351661	0.213935	0.210451	0.351523	0.460946	0.0924065	9.37312
262	Cont End		48	F	3	SIM	24		0	0	1.77375	0.0642188	0.51913	0.626623	0.151611	0.168109	0.653845	0.666206	0.752717	0.0779412	0.182581	0.185256	0.0779479	0.469371	0.717197	0
274	Cont End		41	M	1	SIM	23		0	0	1.77375	0.240523	0.51913	0.545455	0.315856	0.132086	0.694621	0.700746	0.833433	0.226722	0.119644	0.114902	0.226622	0.394753	0.605528	0
335	Cont End		21	F	3	SIM	13		0	0	1.77375	1.12056	0.51913	0.464286	4.10613	0.972633	0.771521	0.86193	1.03445	1.10314	0.965896	0.965819	1.10277	0.658322	0.661362	4.10613
360	Cont End		28	F	3	SIM	7		0	0	1.77375	0.528021	0.51913	0.991883	0.259002	0.666574	1.018	0.749912	0.172217	0.546977	0.684367	0.684031	0.54684	0.61981	0.15885	0
364	Cont End		25	M	3	SIM	5		0	0	1.77375	0.193548	0.51913	0.704545	1.11813	0.0605976	0.282971	0.352061	0.652955	0.176998	0.0745066	0.0734267	0.176974	0.527139	0.0750977	0
365	Cont End		28	F	3	SIM	8		0	0	1.77375	1.87127	0.51913	1.41071	2.60265	2.00028	0.528926	0.560395	0.182139	1.89074	2.00005	1.9983	1.89013	0.652305	0.103015	6.60298
411	Cont End		35	M	3	SIM	6		0	0	1.67293	1.19637	0.51913	0.688312	1.35186	1.24211	0.817353	0.579956	1.75251	1.20401	1.2369	1.23419	1.20361	0.725719	0.0750977	0
412	Cont End		66	F	3	SIM	17		0	0	1.61637	0.217333	0.51913	2.31169	0.322173	0.193521	1.01153	0.74443	1.3038	0.165048	0.181262	0.176768	0.165028	0.452521	0.186767	2.31169
424	Cont End		53	F	3	SIM	15		0	0	1.77375	4.72989	0.51913	0.266234	3.35439	4.48841	1.018	0.749912	0.385784	4.70643	4.50501	4.50511	4.70496	0.748586	0.717197	30.9942
425	Cont End		26	M	3	SIM	5		0	0	1.77375	0.349636	0.51913	0.185065	0.303222	0.296565	1.9112	1.50649	2.61075	0.343627	0.312029	0.317092	0.343553	0.617403	0.298437	2.61075
426	Cont End		22	F	3	SIM	8		0	0	1.77375	0.528021	0.51913	0.220779	0.32849	0.533929	1.02447	0.755395	1.20756	0.529902	0.550967	0.552791	0.52977	0.474185	0.214685	0
427	Cont End		57	F	3	SIM	12		0	0	1.77375	0.706407	0.51913	0.0227273	0.909665	0.659592	0.532563	0.338728	0.718413	0.701797	0.677487	0.67729	0.701613	0.813576	0.661362	0
428	Cont End		59	F	3	SIM	11		0	0	1.77375	0.706407	0.830838	0.185065	0.909665	0.631667	0.435476	0.256491	0.763061	0.698203	0.649378	0.649832	0.698019	0.507883	0.382189	0
429	Cont End		72	F	3	SIM	11		0	0	1.77375	0.706407	0.244018	0.347403	0.909665	0.603742	0.771521	1.41018	0.765395	0.694608	0.62127	0.625969	0.694426	0.488627	0.242602	0
466	Cont End		68	F	3	SIM	13		0	0	1.77375	0.706407	0.212028	0.13961	0.909665	0.687517	0.771521	1.41018	0.713305	0.705392	0.705596	0.705422	0.705207	0.525936	0.438023	0
472	Cont End		45	F	3	SIM	17		0	0	1.77375	0.706407	0.0950736	0.185065	0.909665	0.631667	0.771521	1.41018	0.702887	0.698203	0.649378	0.652841	0.698019	0.256349	0.438023	0
474	Cont End		38	F	3	SIM	16		0	0	1.77375	0.490858	0.167242	1.19481	0.574858	0.666574	0.771521	1.41018	0.864365	0.514536	0.527974	0.519978	0.514409	1.59345	0.399497	0
475	Cont End		21	M	3	SIM	12		0	0	1.77375	0.458154	0.141651	0.918831	0.682249	0.588383	0.771521	0.86193	0.869574	0.475922	0.605659	0.584956	0.475807	2.71272	2.63289	5.34561
476	Cont End		53	M	3	SIM	35		0	0	1.77375	0.21882	0.0758797	0.991883	0.303222	0.376152	0.429003	0.251009	0.110803	0.239679	0.391779	0.374459	0.239636	2.44795	1.76745	2.44795
477	Cont End		28	M	3	SIM	6		0	0	1.77375	0.461127	0.133461	0.461039	0.322173	0.353812	0.998583	0.733465	4.13474	0.448321	0.36967	0.365855	0.448214	3.08581	2.57705	9.7976
478	Cont End		25	M	3	SIM	6		0	0	1.77375	0.327338	0.250416	2.66071	0.562224	0.150237	0.528926	0.560395	0.171721	0.266646	0.137687	0.143235	0.266595	1.85823	2.80039	5.46111
496	Cont End		41	M	3	SIM	31		0	0	1.77375	0.0642188	0.51913	0.180195	0.448515	0.0913153	1.01153	0.74443	2.0591	0.0680556	0.105365	0.102008	0.0680653	2.81863	2.63289	7.51062
497	Cont End		40	M	3	SIM	12		0	0	1.77375	0.441802	0.51913	0.866883	0.126342	0.265848	0.69721	0.702939	1.31868	0.420128	0.281131	0.278604	0.42003	1.13491	1.23702	0
498	Cont End		32	M	3	SIM	25		0	0	1.77375	0.620187	0.51913	1.45942	0.675932	0.331472	0.364278	0.196184	0.186953	0.584295	0.347203	0.35249	0.584146	0.125165	0.0924065	0
500	Cont End		23	M	3	SIM	9		0	0	1.77375	0.600565	2.24479	2.50649	0.65698	0.132924	0.0823236	0.182105	0.174302	0.541607	0.147349	0.143476	0.541471	0.214226	0.15885	4.75128
501	Cont End		25	F	3	SIM	10		0	0	1.77375	1.15921	4.17697	4.83604	0.941251	1.92069	0.166466	0.253377	0.17016	1.25892	1.91982	1.91657	1.2585	1.10242	0.521776	9.01301
502	Cont End		44	M	3	SIM	21		0	0	1.77375	0.229226	2.24479	1.19156	0.334807	0.0103323	2.72027	2.1918	1.36445	0.201671	0.0239224	0.025561	0.20164	0.163678	0.800949	7.15685
504	Cont End		51	F	3	SIM	18		0	0	1.77375	0.199495	2.16801	0.155844	0.625395	0.214186	0.108214	0.204035	0.44177	0.201959	0.229069	0.229426	0.201928	1.10483	0.800949	2.16801
505	Cont End		54	F	3	SIM	14		0	0	1.77375	0.140033	1.33628	2.00325	0.562224	0.213069	0.276498	0.346579	0.577773	0.0950531	0.200945	0.203901	0.0950546	0.0168492	0.661362	2.00325
506	Cont End		62	F	3	SIM	17		0	0	1.77375	0.621674	0.210237	0.366883	0.385344	0.647026	4.25425	3.49114	2.11672	0.626213	0.664821	0.663071	0.626052	0.960404	0.427415	9.86211
507	Cont End		73	F	3	SIM	15		0	0	1.77375	0.614241	0.51913	0.650974	0.536955	0.688914	0.487256	0.300351	0.305169	0.625117	0.706973	0.705946	0.624956	1.01817	0.48325	0
508	Cont End		34	F	3	SIM	12		0	0	1.77375	0.342203	0.51913	0.488636	0.732786	0.405473	0.218246	0.297237	0.836234	0.351159	0.42161	0.41779	0.351082	0.760621	1.73953	0
517	Cont End		66	F	3	SIM	12		0	0	1.77375	0.569645	0.51913	0.220779	0.568541	0.573024	1.19276	0.897939	0.654417	0.571269	0.590326	0.59176	0.571125	0.826814	0.410106	0
518	Cont End		49	F	3	SIM	11		0	0	1.77375	0.638026	0.199232	2.49838	0.442198	0.169506	2.71379	2.18632	1.38913	0.579017	0.184173	0.178765	0.57887	0.48983	1.76745	7.39849
519	Cont End		22	F	3	SIM	10		0	0	1.77375	0.590456	0.244018	0.298701	0.600126	0.503211	1.43224	1.10079	1.68678	0.580449	0.520065	0.520077	0.580302	0.464557	0.438023	0
521	Cont End		41	F	3	SIM	13		0	0	1.77375	0.594321	0.0822777	0.393669	1.89514	0.490505	2.37722	1.90123	2.61001	0.581704	0.480449	0.483434	0.581495	0.0565652	0.242602	4.98723
531	Cont End		40	M	3	SIM	18		0	0	1.77375	0.193548	0.148049	0.712662	0.360076	0.0592013	3.48402	2.83873	3.10635	0.176818	0.0731013	0.0691229	0.176794	0.699242	0.176159	9.42909
532	Cont End		32	M	3	SIM	12		0	0	1.77375	0.229226	0.779655	0.0633117	0.183196	0.204412	0.357806	0.190702	1.90829	0.226654	0.219249	0.221956	0.226616	0.0806355	0.410106	0
533	Cont End		23	M	3	SIM	6		0	0	1.77375	0.299093	2.1872	1.93019	0.0694883	0.051103	0.289443	0.357544	0.797787	0.254752	0.0379054	0.0362674	0.254705	0.0553617	0.204076	2.1872
534	Cont End		25	M	3	SIM	5		0	0	1.77375	0.526535	2.89738	1.99513	0.559065	0.151354	0.771521	1.41018	0.0367841	0.479356	0.165896	0.166889	0.47924	0.0926706	0.0644891	2.89738
535	Cont End		44	F	3	SIM	14		0	0	1.77375	0.554779	1.54101	0.436688	0.259002	0.445965	0.771521	1.41018	0.0413502	0.541936	0.462439	0.465781	0.541801	1.83416	0.354271	0
536	Cont End		47	M	3	SIM	12		0	0	1.77375	0.418017	2.58388	1.18344	0.315856	0.189053	0.771521	1.41018	1.2061	0.38948	0.203832	0.204344	0.389391	1.05067	0.465941	2.58388
537	Cont End		51	F	3	SIM	16		0	0	1.77375	0.431396	0.837236	0.310065	0.379027	0.458531	0.771521	1.41018	1.2061	0.435848	0.475051	0.471689	0.435745	0.658322	0.410106	0
542	Cont End		54	M	3	SIM	11		0	0	1.77375	0.148952	0.127063	0.561688	0.492735	0.236526	0.771521	1.41018	1.2061	0.160715	0.25149	0.255936	0.160696	0.586111	0.493858	0
543	Cont End		62	F	3	SIM	17		0	0	1.77375	0.0101085	0.977991	0.793831	0.334807	0.146049	0.541871	0.57136	0.948129	0.0273829	0.133514	0.132486	0.0273439	0.488627	0.354271	0
544	Cont End		73	M	3	SIM	14		0	0	1.77375	0.447748	0.244018	0.496753	0.0694883	0.506004	0.651903	0.664561	0.891574	0.456234	0.522826	0.520235	0.456125	1.24323	2.10246	2.10246
552	Cont End		49	M	3	SIM	14		0	0	1.77375	0.478965	1.29149	1.0487	0.195831	0.630271	0.528926	0.560395	0.599204	0.499481	0.647712	0.652853	0.499359	0.345409	0.633445	0
553	Cont End		22	F	3	SIM	7		0	0	1.77375	0.568158	1.5602	0.878247	0.562224	0.684725	0.412421	0.461711	0.711964	0.58435	0.702712	0.701084	0.584202	0.235889	0.37158	0
562	Cont End		12	M	3	NÃO	0		0	0	1.77375	0.605619	1.53461	1.07305	0.694883	0.753421	0.0823236	0.182105	0.460795	0.625895	0.771794	0.767581	0.625734	2.3276	1.23702	2.3276
563	Cont End		41	F	3	NÃO	0		0	0	1.77375	0.635053	0.148049	0.943182	0.612761	0.758727	0.64543	0.659079	0.0481942	0.652271	0.777226	0.780647	0.652102	0.436876	0.15885	0
564	Cont End		40	F	3	NÃO	0		0	0	1.77375	0.523562	0.256814	0.902597	0.246368	0.647026	0.626013	0.642632	0.299317	0.540568	0.664733	0.659365	0.540433	1.25165	1.79537	0
49	Mal assint		36	M	3	SIM	25	1		0	0.272906	4.42515	1.77134	4.08117	0.448515	0.678925	0.771521	1.41018	0.41476	0.694788	0.704433	0.422628	0.703688	1.08677	0.438023	8.50632
50	Mal assint		54	M	3	SIM	27	1		0	1.22378	1.42679	1.53461	5.70455	0.164245	0.708993	0.771521	1.41018	0.668696	0.705689	0.602503	0.202688	0.532318	0.754603	0.427415	5.70455
51	Mal assint		58	M	3	SIM	19	1		0	0.546409	0.716218	1.22111	4.40584	0.909665	0.64164	0.771521	1.41018	0.676888	0.706041	0.667726	0.310252	0.49629	1.09761	0.678671	4.40584
53	Mal assint		34	M	3	SIM	17	1		0	0.0889653	0.514642	0.403967	6.3539	0.751737	0.43958	0.300341	1.08825	7.1928	0.368214	0.469593	0.0524449	0.470537	0.569262	0.0750977	13.5467
57	Mal assint		28	F	1	SIM	17	1		50	0.0889653	1.8564	0.51913	1.97078	0.0379027	0.633065	0.288778	0.284941	0.915009	0.637704	0.85231	0.672664	0.697988	1.10242	0.790341	0
58	Mal assint		42	F	1	SIM	13	1		0	0.914948	2.90887	0.51913	0.545455	1.97726	0.28431	0.274352	0.251315	0.953296	0.636061	0.0478202	1.09654	0.28741	1.7138	1.18118	2.90887
86	Mal assint		33	F	2	SIM	18	1		0	0.155484	4.08027	0.141651	38.2208	0.265319	2.16555	0.514879	0.811965	0.0605748	0.679584	2.0864	5.08128	2.28399	1.90396	3.44249	57.3608
87	Mal assint		42	F	2	SIM	11	1		0	1.41031	6.02765	0.51913	40.4042	0.448515	0.0607169	0.554073	0.903321	0.0818012	0.673472	0.0976646	0.776036	0.133193	1.11445	0.176159	46.4319
88	Mal assint		45	F	2	SIM	15	1		0	1.80725	0.230712	0.51913	0.0665584	0.170562	0.423944	0.0837533	0.192956	0.716057	0.646245	0.454162	0.0699714	0.292794	0.50668	0.717197	0
89	Mal assint		36	M	3	SIM	18	1		0	1.80725	1.12205	0.51913	6.80844	0.555907	0.30367	0.00928601	0.366533	0.883788	0.639045	0.33606	0.302446	0.130731	1.35516	1.0416	6.80844
90	Mal assint		53	F	3	SIM	13	1		0	1.33652	1.44909	0.51913	9.82792	0.543272	0.116043	0.636379	1.09517	0.106603	0.68156	0.152033	0.680902	0.0407245	0.815983	0.438023	9.82792
91	Mal assint		52	F	3	SIM	27	1		0	1.46975	1.7464	0.51913	7.11688	0.606443	0.530988	0.597185	1.00381	0.126107	0.682397	0.559199	0.135472	0.404582	0.809965	1.12535	7.11688
92	Mal assint		66	F	3	SIM	32	1		0	0.412882	1.93965	0.51913	6.81656	0.46115	3.36348	0.702858	1.25013	0.431143	0.695491	3.26263	7.40033	4.03715	0.396558	0.186767	24.8801
115	Mal assint		61	F	3	SIM	15	1		0	0.779708	0.676676	0.51913	0.715909	0.909665	0.649461	0.314959	0.345967	0.847368	0.640608	0.868397	0.71245	0.700274	0.617403	0.438023	0
125	Mal assint		48	M	3	SIM	11	1		0	0.133233	0.0588673	0.250416	0.626623	0.909665	0.00539097	0.624621	1.06776	0.960632	0.635746	0.0436211	0.895184	0.301026	1.90637	2.07454	2.07454
126	Mal assint		57	M	3	SIM	12	1		0	0.474105	0.233091	0.167242	3.59416	0.606443	0.213465	0.30818	1.10652	3.92869	0.508334	0.247685	0.489213	0.115731	0.464557	2.60497	10.1278
127	Mal assint		42	F	3	SIM	15	1		0	2.43638	0.418463	0.51913	7.08442	0.581175	0.363807	0.726523	1.30529	2.76432	0.558318	0.395256	0.196878	0.444231	1.2324	1.15327	12.2851
128	Mal assint		48	F	3	SIM	12	1		0	1.70752	2.46588	0.51913	0.464286	0.126342	0.420336	0.0837533	0.192956	0.396589	0.659959	0.450729	0.0745692	0.597407	0.787098	1.0416	2.46588
129	Mal assint		47	F	3	SIM	12	1		0	2.08293	0.101085	0.773257	4.81169	0.183196	0.249306	0.354187	0.437403	0.416482	0.659105	0.282934	0.420567	0.557577	0.850885	0.37158	6.89462
130	Mal assint		43	F	3	SIM	18	1		0	0.0889653	0.732273	0.274216	3.75649	0.467467	1.51968	0.405138	0.556167	0.422997	0.658825	1.45264	3.83073	1.1224	1.00373	0.940536	7.58722
131	Mal assint		37	F	3	SIM	12	1		102	0.851297	5.72885	0.51913	5.86688	0.448515	0.143706	1.34288	3.51833	2.83629	0.555228	0.179306	0.615762	0.2404	1.61752	0.633445	17.9504
132	Mal assint		57	F	3	SIM	13	1		50	1.18966	0.236064	0.51913	2.62013	0.492735	0.342158	0.0769392	0.567517	6.5995	0.393683	0.374	0.22888	0.347983	0.903839	0.438023	9.21963
133	Mal assint		31	M	3	SIM	19	1		50	0.0847762	0.0340419	0.51913	2.45779	0.366393	0.319306	0.369864	0.473946	0.00413152	0.677161	0.351545	0.278287	0.24067	0.847274	0.427415	2.45779
134	Mal assint		30	F	3	SIM	19	1		34	0.601451	5.72142	0.51913	4.16234	1.11181	0.0487323	0.471767	0.711473	0.218008	0.686342	0.00948988	0.99561	0.140921	0.705259	0.734506	9.88376
135	Mal assint		38	M	3	SIM	18	1		45	0.732185	4.42515	0.51913	5.37987	0.574858	0.692155	1.62451	4.17479	4.0193	0.504445	0.717398	0.439563	0.636519	0.584908	0.427415	17.9991
139	Mal assint		31	M	3	SIM	12	1		0	0.353634	2.23696	0.51913	10.8019	0.694883	0.503325	0.702784	1.24995	0.41476	0.694788	0.532072	0.0832236	0.388617	0.701649	0.650754	13.0389
140	Mal assint		46	F	3	SIM	17	1		87	0.490028	1.93965	1.79693	6.81412	0.101074	0.670505	0.771521	1.41018	0.668696	0.705689	0.69613	0.405657	0.569329	0.896618	0.019263	6.81412
141	Mal assint		34	F	1	SIM	13	1		0	0.971378	2.07344	0.939603	3.86201	0.524321	0.664492	0.771521	1.41018	0.676888	0.706041	0.690248	0.392439	0.592706	1.78842	1.90704	5.93545
142	Mal assint		39	F	2	SIM	16	1		0	0.70849	4.82355	1.34267	19.0568	0.442198	0.464837	0.771521	1.41018	0.63593	0.704282	0.494287	0.0106762	0.334819	0.103502	0.48325	23.8804
143	Mal assint		29	M	2	SIM	13	1		0	0.427849	2.9059	0.862828	16.1266	1.57928	0.211102	0.757878	1.37837	0.529441	0.699711	0.169074	1.29962	0.437465	2.32639	3.83333	25.1923
144	Mal assint		43	F	2	SIM	17	1		0	0.947289	2.72752	0.779655	24.0649	0.246368	0.458823	0.771521	1.41018	0.41788	0.694922	0.488375	0.00269514	0.321873	1.84619	1.73953	26.7925
145	Mal assint		38	F	2	SIM	15	1		0	1.48431	2.77211	0.85643	22.6201	0.442198	0.485284	0.0367213	0.302584	0.78276	0.643381	0.514374	0.0542425	0.373994	0.492237	0.48325	25.3922
146	Mal assint		30	F	1	SIM	11	1		0	0.133233	0.528021	0.766859	0.521104	0.909665	0.180991	0.523743	1.60898	2.86301	0.554081	0.215639	0.549602	0.0122961	2.3625	4.61502	9.84053
147	Mal assint		44	M	3	SIM	12	1		0	1.77375	0.539914	0.51913	3.9026	0.562224	0.0643679	0.0965359	0.613195	4.96784	0.463726	0.0249024	1.02272	0.154267	0.464557	0.15885	8.87043
148	Mal assint		62	F	3	SIM	17	1		0	1.77375	0.490858	0.51913	3.83766	0.909665	0.0691788	0.33851	0.400861	0.261234	0.665769	0.0296695	1.02515	0.214266	1.16259	0.717197	3.83766
149	Mal assint		73	F	3	SIM	19	1		0	0.755926	0.223279	0.51913	3.75649	0.909665	0.132881	0.597185	1.00381	0.117915	0.682045	0.168579	0.638399	0.00689649	0.46576	0.354271	3.75649
154	Mal assint		32	M	3	SIM	22	1		0	0.724301	0.363015	0.51913	4.40584	0.909665	0.395078	0.0181493	0.430482	0.968434	0.635411	0.425856	0.139933	0.275451	0.440486	0.957845	4.40584
155	Mal assint		32	F	1	SIM	21	1		0	0.0202814	0.358555	0.51913	3.83766	0.442198	0.033054	0.122947	0.101599	0.661837	0.648572	0.07069	0.825759	0.0426099	0.104706	0.465941	3.83766
174	Mal assint		48	F	3	SIM	17	1		0	0.450949	1.26327	0.51913	3.83766	0.473784	0.00147339	0.271948	0.245711	1.00179	0.633979	0.229607	0.539516	0.041648	0.525936	0.929927	3.83766
175	Mal assint		47	M	3	SIM	14	1		0	0.211147	1.42233	0.51913	4.32468	0.448515	0.02804	0.295992	0.301754	0.885655	0.638964	0.258654	0.489631	0.0582015	0.617403	0.204076	4.32468
176	Mal assint		36	M	3	SIM	19	1		0	0.995502	0.345176	0.51913	3.02597	0.309539	0.0116437	0.271948	0.245711	0.953296	0.636061	0.242571	0.525106	0.0476623	0.497051	0.678671	3.02597
177	Mal assint		66	M	3	SIM	11	1		0	0.313228	0.200981	0.51913	3.83766	0.259002	0.369084	0.267139	0.234502	1.05029	0.631897	0.593276	0.170489	0.41194	0.826814	0.996371	3.83766
178	Mal assint		34	M	3	SIM	12	1		0	0.0418709	0.349636	0.51913	3.35065	0.195831	0.424012	0.34114	0.406992	0.760584	0.644333	0.647158	0.272666	0.450135	1.42857	0.204076	3.35065
190	Mal assint		43	F	1	SIM	23	1		0	1.93231	0.229226	0.51913	5.21753	0.303222	0.0896254	0.04456	0.284312	0.876767	0.639346	0.0496783	1.06332	0.171107	1.96414	3.69375	8.91128
191	Mal assint		48	F	1	SIM	25	1		0	1.01966	0.217333	0.0392834	6.43506	0.259002	0.739062	0.585427	0.976406	0.0336599	0.678428	0.763433	0.542616	0.712074	0.696835	1.79537	6.43506
192	Mal assint		32	M	2	SIM	11	1		0	0.779708	0.429315	0.301599	3.10714	0.581175	0.775144	0.546234	0.88505	0.110504	0.681727	0.798832	0.601725	0.717105	0.101095	0.633445	3.10714
193	Mal assint		47	F	2	SIM	14	1		0	0.127302	0.639512	0.346385	3.83766	0.777006	0.612774	0.538395	0.866778	0.0985743	0.672752	0.639533	0.298678	0.694465	0.131183	0.57761	3.83766
194	Mal assint		44	F	2	SIM	13	1		0	1.77375	0.295525	0.45515	1.62987	0.909665	0.805212	0.659895	1.14998	0.234157	0.687035	0.828332	0.659109	0.721297	0.714887	0.717197	0
195	Mal assint		46	F	2	SIM	15	1		0	0.995502	0.600268	0.371977	0.512987	0.499052	0.88339	0.663814	1.15912	0.232206	0.686951	0.252863	0.474279	0.732198	0.102299	0.940536	0
196	Mal assint		54	M	2	SIM	13	1		0	1.14094	0.398097	0.20563	0.50487	0.909665	0.446839	0.699088	1.24134	0.288377	0.689363	0.400256	1.76439	0.647109	0.682393	0.856784	0
267	Mal assint		28	M	3	SIM	14	1		0	1.77375	0.665676	0.51913	3.35065	0.126342	0.390267	0.852966	2.37637	4.7962	0.471094	0.421197	0.133166	0.372853	2.20725	8.18844	20.9189
268	Mal assint		48	M	3	SIM	17	1		0	1.77375	0.358555	1.09955	3.91883	0.909665	0.594733	0.316018	1.12479	2.58957	0.565819	0.621807	0.257007	0.546656	2.08569	4.22418	12.8183
269	Mal assint		64	F	3	SIM	27	1		0	1.77375	2.79382	0.651695	4.32468	0.379027	0.702979	0.0181493	0.430482	1.82035	0.59884	0.728033	0.4631	0.707042	0.787098	4.02875	11.1472
270	Mal assint		69	F	3	SIM	21	1		0	1.77375	0.0874089	0.85643	7.32792	2.09097	0.678925	0.0406406	0.293448	1.89056	0.595826	0.704433	0.417647	0.703688	0.977254	1.6837	9.41889
271	Mal assint		47	M	3	SIM	16	1		0	1.77375	0.552252	1.29149	4.24351	0.600126	0.65487	0.771521	1.41018	0.513058	0.699008	0.680833	0.378145	0.700334	0.846071	1.0416	4.24351
272	Mal assint		52	F	3	SIM	18	1		0	1.77375	2.25628	2.63506	3.02597	0.429564	0.727034	0.771521	1.41018	0.431143	0.695491	0.751633	0.50967	0.710396	0.750993	0.399497	7.91732
389	Mal assint		38	F	3	SIM	25	1		0	1.78229	0.706407	0.51913	0.577922	0.909665	0.0402704	0.484626	0.741447	0.254946	0.687928	0.0777298	0.817609	0.088824	0.33217	0.15885	0
390	Mal assint		42	F	3	SIM	15	1		0	1.60509	0.594321	0.365579	0.602273	0.909665	0.763116	0.533618	0.855642	0.341074	0.691625	0.787032	0.565824	0.715428	0.572873	1.13596	0
391	Mal assint		44	M	3	SIM	17	1		0	1.09057	0.655864	0.288804	0.626623	0.909665	0.582748	0.512453	0.80631	0.284903	0.689214	0.533532	2.02974	0.730231	1.42376	0.996371	2.02974
392	Mal assint		47	M	3	SIM	17	1		67	1.13799	0.621674	0.0392834	0.602273	0.909665	0.167803	0.508926	0.798088	0.213754	0.686159	0.126524	1.21254	0.369678	2.5695	4.64294	7.21244
393	Mal assint		51	F	3	SIM	23	1		0	1.69359	0.579456	0.301599	0.659091	0.909665	0.124505	0.5442	0.880308	0.384138	0.693473	0.08391	1.13936	0.223191	1.8486	3.44249	3.44249
394	Mal assint		54	M	3	SIM	23	1		0	1.72873	0.81433	0.346385	26.8734	0.448515	0.14856	0.508926	0.798088	0.284903	0.689214	0.107505	1.1914	0.238653	0.46576	1.18118	26.8734
395	Mal assint		62	M	3	SIM	32	1		0	0.06695	2.75873	0.45515	17.8393	0.050537	0.375834	0.501871	0.781643	0.142605	0.683105	0.407009	0.170907	0.295772	1.13852	0.678671	20.598
396	Mal assint		73	M	3	SIM	14	1		12	1.49527	2.31723	0.371977	0.756494	0.252685	0.456418	0.610437	1.0347	0.567627	0.70135	0.486057	0.0210058	0.351807	0.438079	0.120324	2.31723
397	Mal assint		34	F	3	SIM	17	1		0	0.900082	0.830682	0.20563	8.18831	0.00631712	0.0619624	0.613964	1.04292	0.670606	0.705771	0.0225092	1.01864	0.0788634	0.104706	0.650754	8.18831
398	Mal assint		66	F	3	SIM	14	1		0	1.17155	0.85744	0.0822777	35.5909	0.549589	0.805212	0.596719	1.00273	0.575116	0.701672	0.828332	0.651035	0.721297	0.468167	0.427415	35.5909
399	Mal assint		49	F	3	SIM	16	1		0	0.98639	0.928794	0.133461	0.821429	0.739103	0.88339	0.606909	1.02648	0.590095	0.702315	0.744003	0.498075	0.732198	0.452521	0.800949	0
400	Mal assint		33	M	3	SIM	15	1		0	0.790763	0.706407	0.51913	2.53896	0.909665	0.594733	0.53009	0.84742	0.425329	0.695242	0.621807	0.247629	0.546656	0.387532	2.04662	4.58558
405	Mal assint		28	F	3	SIM	17	1		0	0.00139869	0.394232	0.51913	4	0.909665	0.739062	0.556742	0.909542	0.397244	0.694036	0.763433	0.538004	0.712074	0.525936	0.957845	4
406	Mal assint		29	M	3	SIM	13	1		0	0.272906	0.706407	0.51913	4.64935	0.909665	0.775144	0.514413	0.810877	0.554521	0.700788	0.798832	0.606354	0.717105	1.42496	0.0750977	4.64935
430	Mal assint		33	F	3	SIM	16	1		0	1.77375	0.49829	0.51913	3.02597	0.909665	0.617585	0.574771	0.951566	0.198776	0.685516	0.644253	0.294439	0.695135	1.31544	0.48325	3.02597
431	Mal assint		52	M	3	SIM	21	1		53	1.77375	0.0671919	0.51913	5.94805	0.909665	0.763116	0.584177	0.973492	0.412223	0.694679	0.787032	0.583034	0.715428	0.0890601	0.120324	5.94805
433	Mal assint		37	F	3	SIM	6	1		0	1.77375	0.706407	0.51913	5.37987	0.909665	0.799198	0.496776	0.769767	0.453414	0.696447	0.822432	0.649108	0.720459	0.0914671	0.0471803	5.37987
435	Mal assint		29	F	1	SIM	20	1		0	1.77375	0.760815	0.0502879	69.9091	0.315856	0.775144	0.524211	0.833717	0.155712	0.683668	0.798832	0.595873	0.717105	1.96414	0.661362	69.9091
436	Mal assint		32	M	1	SIM	22	1		0	1.77375	0.774194	0.287012	5.03896	1.90145	0.859335	0.565756	0.930554	0.453414	0.696447	0.881432	0.753662	0.728844	2.57071	7.29509	14.9048
437	Mal assint		37	M	3	SIM	20	1		0	1.77375	0.624052	1.53461	14.4221	1.1434	0.600747	0.535969	0.861123	0.384138	0.693473	0.627516	0.264804	0.438524	0.747382	3.945	18.3671
438	Mal assint		47	M	3	SIM	17	1		0	1.77375	0.69838	1.22111	0.683442	0.884397	0.193018	0.608085	1.02922	0.453414	0.696447	0.227677	0.517425	0.224272	0.46576	0.661362	0
439	Mal assint		44	M	3	SIM	13	1		0	1.77375	0.815817	1.02278	15.3312	0.814908	0.176223	0.570459	0.941517	0.086435	0.680694	0.13459	1.23106	0.0935845	1.0266	0.438023	15.3312
443	Mal assint		29	F	3	SIM	11	1		0	1.77375	0.200981	0.51913	1.58117	0.909665	0.211102	0.573669	0.948999	0.976432	0.635068	0.168869	1.30546	0.30428	1.98098	2.88414	2.88414
444	Mal assint		46	F	3	SIM	14	1		0	1.77375	0.394232	0.51913	0.542208	0.909665	0.0306912	0.550153	0.894185	0.205026	0.668182	0.00814541	0.947307	0.109616	1.24684	1.48827	0
445	Mal assint		63	M	3	SIM	21	1		0	1.77375	0.572618	0.51913	0.667208	0.909665	0.259212	0.546234	0.88505	0.454048	0.657492	0.216143	1.39556	0.432066	0.764232	0.48325	0
446	Mal assint		41	F	3	SIM	20	1		0	1.77375	0.483425	0.51913	0.61039	0.909665	0.702979	0.585427	0.976406	0.223126	0.667405	0.728033	0.474334	0.707042	0.452521	0.130932	0
447	Mal assint		25	M	2	SIM	28	1		102	1.77375	1.12205	0.51913	5.03896	0.448515	0.678925	0.546234	0.88505	0.0452435	0.678926	0.704433	0.414127	0.703688	2.84992	0.661362	7.88888
448	Mal assint		45	M	2	SIM	1	1		100	1.77375	0.0671919	0.51913	0.715909	0.303222	0.65487	0.538395	0.866778	0.646275	0.64924	0.680833	0.378023	0.700334	2.59357	1.0416	2.59357
449	Mal assint		49	M	2	SIM	14	1		53	1.77375	4.37758	0.51913	35.9399	1.27606	0.727034	0.659895	1.14998	0.300506	0.689883	0.751633	0.504425	0.710396	1.59345	1.23702	40.3175
450	Mal assint		56	F	2	SIM	17	1		75	1.77375	2.72752	0.51913	3.40747	0.941251	0.678925	0.663814	1.15912	1.42891	0.615644	0.704433	0.420825	0.703688	0.440486	0.511167	6.13498
451	Mal assint		54	F	2	SIM	25	1		0	1.77375	1.40449	0.51913	1.46753	1.18762	0.88339	0.644217	1.11344	0.0770829	0.673674	0.133607	0.711994	0.722669	0.353833	0.929927	0
452	Mal assint		32	F	2	SIM	21	1		0	1.77375	1.86829	0.51913	7.38474	1.81933	0.433566	0.655975	1.14085	0.113896	0.681873	0.463455	0.0508789	0.257813	1.83536	0.790341	7.38474
453	Mal assint		45	F	2	SIM	16	1		0	1.77375	0.037461	0.51913	0.358766	0.909665	0.239925	0.56975	0.939864	0.301764	0.664029	0.273207	0.429838	0.0249801	2.08689	3.69375	5.78064
454	Mal assint		34	F	2	SIM	18	1		0	1.77375	0.691542	0.51913	5.46104	0.909665	0.0366622	0.577589	0.958135	0.265565	0.665583	0.0742515	0.825437	0.00874578	0.726923	3.3029	8.76394
461	Mal assint		32	M	3	SIM	18	1		48	1.77375	0.750409	0.148049	3.91883	0.909665	0.262777	0.56975	0.939864	0.0277683	0.678175	0.295978	0.380465	0.100813	2.20725	3.52624	9.65232
463	Mal assint		54	M	2	SIM	21	1		56	1.77375	0.631485	0.0630838	6.19156	0.360076	0.615179	0.550153	0.894185	0.22375	0.667378	0.641849	0.293281	0.525291	0.813576	0.465941	6.19156
464	Mal assint		35	M	2	SIM	25	1		121	1.77375	0.037461	0.167242	5.46104	0.909665	0.638031	0.616782	1.04949	0.0352673	0.675469	0.664241	0.335572	0.51637	0.695631	0.48325	5.46104
479	Mal assint		48	M	3	SIM	16	1		0	1.77375	0.186116	0.850032	3.02597	0.322173	0.0706705	0.343544	0.412597	0.690391	0.647347	0.300506	0.407349	0.156579	0.949573	1.19179	3.02597
484	Mal assint		39	M	2	SIM	20	1		0	1.77375	0.0261632	0.45515	1.28084	0.909665	0.138715	0.310151	0.334758	0.828225	0.64143	0.367257	0.276565	0.197428	1.10242	0.354271	0
485	Mal assint		38	F	2	SIM	21	1		50	1.77375	2.91333	0.384773	6.81656	0.0694883	0.120679	0.326981	0.373989	0.789938	0.643073	0.349553	0.310215	0.164377	1.24925	0.511167	9.72989
494	Mal assint		28	F	3	SIM	16	1		0	1.77375	0.760815	0.51913	4.30032	0.0379027	0.0595569	0.470087	0.707557	3.98353	0.50598	0.0203965	1.00645	0.275885	0.724516	1.48827	8.28386
510	Mal assint		46	F	2	SIM	18	1		65	1.77375	0.2099	0.51913	0.675325	0.555907	0.211059	0.664839	1.93786	2.03099	0.589798	0.245353	0.483461	0.161405	1.24443	1.23702	2.03099
515	Mal assint		66	M	3	SIM	13	1		0	1.77375	0.358555	1.29789	3.31006	0.151611	4.65282	0.646177	1.11801	0.228696	0.686801	4.52765	9.91183	5.49187	1.96654	2.07454	29.9688
524	Mal assint		47	F	2	SIM	11	1		45	1.77375	4.42515	0.288804	23.0341	3.21541	0.407615	0.302937	0.317945	0.847368	0.640608	0.631103	0.24788	0.501493	1.48875	0.851759	30.6747
525	Mal assint		29	F	2	SIM	16	1		50	1.77375	0.356028	0.20563	1.61364	0.50537	0.616669	0.30454	0.321681	0.876722	0.639348	0.836224	0.653701	0.695702	0.0108316	0.231993	0
526	Mal assint		27	M	2	SIM	18	1		0	1.77375	5.71696	0.0694818	22.7094	0.663298	0.641263	0.275688	0.254429	0.769518	0.64395	0.860353	0.70029	0.699131	2.08569	4.75461	35.2667
530	Mal assint		44	M	3	SIM	18	1		0	1.77375	0.706407	0.51913	0.545455	0.909665	0.65766	0.263666	0.226407	0.838435	0.640991	0.87644	0.729432	0.701417	0.373089	0.326354	0
554	Mal assint		34	F	3	SIM	11	1		0	1.77375	0.358555	0.288804	6.53247	0.164245	0.279615	0.700264	1.24408	0.49312	0.698152	0.312515	0.351405	0.124955	0.763028	1.18118	6.53247
555	Mal assint		64	M	3	SIM	11	1		100	1.77375	2.91333	0.384773	6.07792	0.290587	0.0210266	0.724955	1.30163	0.620053	0.703601	0.0587692	0.848283	0.159311	0.46576	0.633445	8.99126
556	Mal assint		32	M	1	SIM	11	1		98	1.77375	2.25479	0.45515	2.10065	0.0884397	0.703022	0.771521	1.41018	0.936167	0.717171	0.651735	2.25688	0.977049	0.462149	0.438023	6.61232
565	Mal assint		32	M	3	SIM	21	1		0	1.77375	0.706407	0.51913	0.797078	0.909665	0.124505	0.572027	0.945171	0.254946	0.687928	0.08391	1.12934	0.223191	0.50668	0.57761	0
574	Mal assint		31	F	2	SIM	13	1		0	1.77375	2.72752	0.146257	7.30357	0.195831	2.86555	0.608943	1.03122	0.0533666	0.674692	2.77316	6.44424	2.97488	1.30461	1.43244	25.0889
